# Supplementary material for: Mechano‐YAP/TAZ‐regulated smooth muscle cells are an important source of Wnt signalling for gut regeneration
Source: Clin Transl Med. 2024 Aug 16;14(8):e70005. doi: 10.1002/ctm2.70005 (PMC11329746; doi:10.1002/ctm2.70005)
Supplement: Supplementary file 8 — Supporting Information [file CTM2-14-e70005-s001.xlsx]

## Sheet: Sheet1
Supplementary TableS1. PCR oligo sequences.				Supplementary TableS3. Gene lists
Gene	Forward primer	Reverse primer		Contraction	Relaxation
CXCL1	CAGGGTCAAGGCAAGCCTC	CTGGGATTCACCTCAAGAACATC		CALM1	PPP1R12B
IL6	TTGGTCCTTAGCCACTCCTTC	TAGTCCTTCCTACCCCAATTTCC		CALM2	PPP1R13L
IL1β	ATCTTTTGGGGTCCGTCAACT	GCAACTGTTCCTGAACTCAACT		CALM3	PPP1CA
CTGF	CTGCCTACCGACTGGAAGAC	CATTGGTAACTCGGGTGGAG		CAMK2D	PPP1CB
CYR61	GCTCAGTCAGAAGGCAGACC	GTTCTTGGGGACACAGAGGA		PDE4D	PPP1CC
WNT4	AACGGAACCTTGAGGTGATG	GGACGTCCACAAAGGACTGT		PDE4B	PPP1R12A
CCL2	GCATTAGCTTCAGATTTACGGGT	TTAAAAACCTGGATCGGAACCAA		PDE5A	PPP1R14A
GAPDH	ATCCTGCACCACCAACTGCT	GGGCCATCCACAGTCTTCTG		ACTA2	ADM
				ACTC1	CALCA
				RHOA	RAMP1
Supplemental TableS2. siRNA sequences.				ROCK1	RAMP2
siRNA	Interfering sequence (target)			ROCK2	RAMP3
siCo.	AllStars Negative Control siRNA (QIAGEN)			MYLK	NOS1
siWNT4-1	CAGATGTGCAAACGGAACCTT			MYL2	NOS2
siWNT4-2	CACGCGCTAAAGGAGAAGTTT			MYL3	NOS3
				MYL4
				MYL5
				MYL6
				MYL7
				MYL9
